# Supplementary material for: Characterization of Vaginal Microbiota in Third Trimester Premature Rupture of Membranes Patients through 16S rDNA Sequencing
Source: Pathogens. 2022 Jul 28;11(8):847. doi: 10.3390/pathogens11080847 (PMC9413980; doi:10.3390/pathogens11080847)
Supplement: Supplementary file 1 [file pathogens-11-00847-s001.zip]

Archive with 1 entries (1 files):
- pathogens-1839034-supplementary.pdf
